# Supplementary material for: GC-MS Fingerprinting Combined with Chemometric Methods Reveals Key Bioactive Components in Acori Tatarinowii Rhizoma
Source: Int J Mol Sci. 2017 Jul 3;18(7):1342. doi: 10.3390/ijms18071342 (PMC5535835; doi:10.3390/ijms18071342)
Supplement: Supplementary file 1 [file ijms-18-01342-s001.zip]

Archive with 3 entries (2 files):
- 1-ijms-200069-supplementary file/
- 1-ijms-200069-supplementary file/1-ijms-Supplementary materials.docx
- 1-ijms-200069-supplementary file/ijms-200069-Supplementary materials.xlsx
