# Supplementary material for: GC-MS Fingerprinting Combined with Chemometric Methods Reveals Key Bioactive Components in Acori Tatarinowii Rhizoma
Source: Int J Mol Sci. 2017 Jul 3;18(7):1342. doi: 10.3390/ijms18071342 (PMC5535835; doi:10.3390/ijms18071342)
Supplement: Supplementary file 1 [file ijms-18-01342-s001.zip › 1-ijms-200069-supplementary file/ijms-200069-Supplementary materials.xlsx]

## Sheet: Sheet1
Table S1 The qualitative and quantitative results of essential oils from ATR.
			1	2	3	4	5	6	7	8	9	10	11	12	13	14	15	16	17	18	19	20	21	22	23	24	25	26	27	28	29	30	31	32	33	34	35	36	37	38	39	40	41	42	43	44	45	46	47
NO.	RT	Name	Si Chuan	Si Chuan	Si Chuan	Si Chuan	An Hui	An Hui	Shan Xi	Shan Xi	Hu Nan	He Bei	He Bei	Si Chuan	Si Chuan	Hu Nan	Hu Nan	Hu Nan	Si Chuan	Si Chuan	Si Chuan	Si Chuan	An Hui	An Hui	Hu Nan	Si Chuan	Si Chuan	Si Chuan	Si Chuan	Si Chuan	Si Chuan	Unknown	Hu Bei	Hu Bei	He Nan	He Nan	An Hui	An Hui	Jiang Xi	Jiang Xi	Si Chuan	Si Chuan	An Hui	An Hui	Hu Bei	Hu Bei	Hu Nan	Hu Nan	Hu Bei
1	3.842	Hexanal	0.0219608	0.0191127	0.0045221	0.00559019	0.0261951	0.010957	0.00573256	0.0209315	0.00371689	0.0241812	0.0211059	0.012572	0.0159201	0.00469619	0.00630964	0	0.0165917	0.00574779	0.00532689	0	0.00462878	0.00421256	0.00426417	0.00260313	0.0116949	0.0336306	0.018025	0.0313641	0.0317858	0.0975547	0	0	0	0.00553145	0	0	0	0.0105948	0.00918133	0.00736515	0.034785	0.0101799	0	0.00941496	0.00822576	0	0.00690804
2	4.134	Furfural	0.00432574	0.00368164	0.00948473	0.0148773	0.0187363	0.0154469	0.004227	0	0.0374769	0.0272305	0.0170997	0.0295558	0.0290362	0	0.0479694	0.0232417	0.044858	0.0217951	0	0	0.00770607	0	0.0421191	0.00396978	0.00655537	0.00765579	0.00690879	0.0107763	0	0.00871843	0.010486	0	0.0389485	0.034477	0.0491805	0.0315242	0.00958111	0.211894	0.0434816	0.0348183	0.018099	0.0292727	0.0347932	0.0663191	0.0477982	0.024662	0.0157397
3	6	Benzaldehyde	0.00939122	0.00857059	0	0.00562067	0	0	0.00432317	0.0065681	0.00773252	0.0133419	0.0115464	0	0.00532043	0	0	0	0.00842303	0	0.00755692	0.00819808	0.00711551	0.00436364	0	0.0133862	0.0191402	0.026172	0.0205944	0.0173031	0.016129	0.0298194	0	0.00580046	0	0	0.00826953	0	0	0	0	0.00891755	0	0	0.00686816	0.0224329	0.00725779	0	0.00859584
4	6.055	α-Pinene	0.0612668	0.0465734	0	0.00329401	0.0481021	0.0196039	0	0.0190657	0.00370002	0.0165782	0.0197692	0.0148179	0.0241507	0.0356731	0.0116833	0	0.0661403	0.016039	0.0228946	0.00428121	0.00590512	0.0059636	0.0226586	0.000232556	0.00658465	0.0113622	0	0.0177876	0.017062	0.00817222	0	0	0.0060477	0.00409888	0.00480617	0.00560573	0	0.00842858	0.00984056	0.00889678	0	0	0	0.010613	0.00570451	0	0
5	6.273	Camphene	0.209298	0.15751	0.0138016	0.0147375	0.159246	0.0787072	0.00401168	0.053989	0.0234923	0.0782659	0.093103	0.0729631	0.116661	0.2646	0.0453985	0.00601307	0.34375	0.0974379	0.0843453	0.0181813	0.0283124	0.035113	0.16493	0.000781521	0.0375897	0.0741917	0.0168055	0.0725237	0.0689284	0.0557076	0	0	0	0.02486	0.0285126	0.0457043	0	0.0450671	0.0995764	0	0.00471688	0.0203225	0.0107318	0.0539803	0.034208	0.0130855	0.00615754
6	6.464	1-Octen-3-ol	0.0398299	0.0360747	0.00490134	0.00506258	0.0416398	0.0262462	0.0125875	0.0178	0.00817799	0.0193953	0.0172411	0.00379876	0.00563254	0.00805256	0.00498646	0.010188	0.0265261	0.010101	0.0329041	0.0365126	0.011258	0.00685437	0.00691111	0.0109975	0.0165842	0.0295702	0.0265876	0.013387	0.0137124	0.0374729	0	0	0	0.00678066	0.00508631	0	0	0	0.00918294	0.010693	0.0114435	0.00840244	0.00886225	0.0171028	0.00552036	0.00448982	0.0107511
7	6.688	.beta.-Pinene	0.0723534	0.0575664	0.00282605	0.00326947	0.0467346	0.0269287	0.00233963	0.0124699	0.00368315	0.0103931	0.0141555	0.0125872	0.021177	0.037726	0.0107087	0	0.0588876	0.01803	0.0231197	0.00417556	0.00531482	0.00592224	0.0256496	0	0.00516414	0.0114932	0.00396291	0.00435898	0.00504292	0.00699475	0	0	0	0	0.00524137	0	0	0.0121161	0.0171412	0.014107	0.0057005	0	0	0.011987	0.00651779	0	0.00602189
8	6.741	Octanal	0.0143513	0.0196112	0	0	0.0203779	0	0.00619015	0.0161886	0	0.0159698	0.0164181	0	0.00926559	0.0149625	0	0	0.0189053	0	0.013989	0.00793301	0.00926794	0	0.0111799	0.00628077	0.021471	0.0507169	0.0242799	0.00576778	0.00681719	0.0413117	0	0	0	0.00541637	0.00413346	0.00357956	0	0.00858807	0	0.0169223	0.0288716	0.00864065	0	0.0198298	0	0	0
9	7.257	3-Carene	0.228496	0.157106	0.00617748	0.00702777	0.0970035	0.0660877	0.0070014	0.033854	0.0111965	0.0154137	0.0132338	0.00950288	0.0132359	0.0189456	0.00933105	0.0121446	0.0291771	0.0123779	0.013266	0	0	0	0.00531006	0.0033246	0.0171157	0	0.00849371	0.0108132	0.0100951	0.025561	0	0	0.0194462	0.00501197	0.00915778	0.00557962	0	0	0	0.0131558	0.0106227	0.00746165	0.00712457	0.0238721	0.00888971	0	0.00666675
10	7.297	m-Cymene	0.303142	0.200103	0.0239986	0.0195372	0.203892	0.144233	0.0186914	0.0610762	0.0331156	0.0252124	0.0277791	0.0123597	0.0202374	0.06596	0.00915301	0	0.0540873	0.0168559	0.0215212	0.00847525	0.0122826	0.00873288	0.0562369	0	0.0364986	0.102202	0.0348371	0.00915565	0.00911697	0.0583756	0	0	0	0.0144437	0.0140773	0.0266415	0	0.00952039	0.0460987	0.0374753	0.0148254	0.00798654	0.013582	0.0216072	0.0129775	0.00985251	0.0044037
11	7.454	Eucalyptol	0.275072	0.209525	0.035936	0.035954	0.715942	0.503664	0.0495662	0.165448	0.0458204	0.116899	0.110779	0.0505694	0.124025	0.9724	0.0568107	0.0610056	0.617256	0.197947	0.343353	0.235927	0.0455019	0.0386163	0.482339	0.0149819	0.0660695	0.132165	0.0753778	0.0320835	0.031382	0.138745	0.0132713	0.00938	0	0.0852691	0.24981	0.221776	0.0155225	0.0772028	0.448696	0.506207	0.183559	0.0852439	0.061853	0.277143	0.163781	0.0621821	0.0473715
12	7.654	β-Ocimene,(Z)-	0.0189809	0.0126872	0.00348038	0	0.0113061	0.00849074	0.00107611	0.00508104	0.00371489	0.0241982	0.0224014	0	0.00372829	0.0179375	0	0	0.00866264	0.003823	0.00389648	0	0.0067247	0	0.00503045	0.00563513	0.0112078	0.0126966	0.00968388	0.00898121	0.00865262	0.0139348	0	0	0	0.00757424	0.00336844	0.00526258	0	0.00625349	0.0137449	0.016902	0.0117897	0.00632599	0.00774523	0.0272411	0.0130112	0.00526469	0.00742521
13	7.882	γ-terpinene	0.551968	0.386536	0.0252988	0.0208652	0.266855	0.197557	0.0265375	0.083806	0.0209308	0	0	0.0101441	0.0172596	0.0494698	0.00767063	0.00466522	0.0603284	0.0191315	0.025444	0.0153146	0.0095965	0.0078512	0.00784399	0.00452926	0.0553087	0.103426	0.0525726	0.0111805	0.0118338	0.0734494	0	0	0	0	0.00390428	0	0	0	0.0158162	0.0257265	0.0134828	0	0	0.0240986	0.0101817	0	0
14	8.389	Linalool	0.246594	0.236042	0.550229	0.563234	0.353446	0.283844	0.0848366	0.113448	0.291834	0.198301	0.219209	0.321006	0.417462	0.572082	0.0567052	0.0858834	0.449422	0.215873	0.110524	0.136973	0.408182	0.244677	0.466663	0.387871	0.558891	0.654383	0.557218	0.408302	0.394591	0.676719	0.2246	0.555682	0.18944	0.293612	0.663939	0.440122	0.170787	0.206401	0.595492	0.742824	0.257839	0.265334	0.493731	0.843183	0.425163	0.324387	0.230324
15	9.065	Camphor	0.478216	0.417858	0.335015	0.362935	0.620255	0.526568	0.218438	0.27482	0.365727	0.439466	0.502494	0.180755	0.262337	2.63799	0.0981146	0.134961	2.25028	1.19914	0.759661	0.889082	0.598741	0.405873	2.39649	0.307896	0.395669	0.474156	0.406965	0.314382	0.303303	0.466971	0.230859	0.618085	0.465046	0.676882	2.68159	2.22604	0.372558	0.541094	2.44925	2.96923	0.59357	0.805855	0.523597	0.876301	1.01429	0.942185	0.291771
16	9.188	2-Nonenal, (E)-	0	0	0.00693999	0.00816215	0	0	0.00385528	0	0.00705693	0.0156103	0.0158647	0.00689509	0.00754785	0.0291848	0	0	0.00690929	0	0	0	0.0110918	0	0.0263065	0	0.00554252	0.00648871	0.00657364	0.00578448	0.00635195	0.00804431	0	0	0.00799414	0.0106197	0.0174678	0.0151103	0.00527212	0.00763598	0.030871	0.0338916	0.0120285	0.0122811	0.00847988	0.000891926	0.011164	0.0116849	0.00658753
17	9.252	Camphene hydrate	0.0269845	0.0199276	0.00681577	0.00748255	0.0241066	0.0175593	0	0	0.0084623	0.0130972	0.0130633	0.00566734	0.00719705	0.0458539	0.0118282	0.0119697	0.0365409	0.0172452	0.0135411	0.0158916	0.0152366	0.00984817	0.0389544	0.0147284	0.0200743	0.0225435	0.0202378	0.0181623	0.0181349	0.0251519	0	0.00732158	0.0096245	0.0151916	0.0587272	0.034999	0	0	0.0456432	0.0518064	0.0120526	0.00733365	0.0063444	0.0131576	0.0129105	0.0117827	0.0083957
18	9.45	δ-terpineol	0	0	0.00847132	0.00944764	0	0	0	0	0.00819248	0	0	0.0149184	0.0207878	0.0747569	0.00912595	0	0.0115967	0.00645158	0	0	0.00466038	0.00532334	0.075497	0.0124447	0	0	0	0	0.0162107	0	0.00636404	0.0151607	0.00819353	0.0156087	0.103432	0.0875919	0.00513375	0.00746661	0.0638176	0.0690383	0.00927833	0.0145473	0.00959212	0.0151395	0.0108366	0.00863612	0
19	9.506	Borneol	0.946542	0.878624	0.193519	0.218883	1.2209	1.05643	0.323017	0.379535	0.309545	0.595458	0.642981	0.287083	0.331795	0.114326	0.977896	1.09322	0.92945	0.558384	1.71528	2.01309	0.441907	0.369198	0.115082	0.277974	0.355288	0.416257	0.368168	0.292125	0.279957	0.410173	0.423607	0.659568	0.197649	0.25444	0.296484	0.241242	0.0316508	0.040545	0.151271	0.185758	0.254399	0.284347	0.375102	0.523308	0.0803139	0.062326	0.547907
20	9.637	p-Cymen-8-ol	0	0	0.0116413	0.0146285	0	0	0.00658765	0.00841253	0.01204	0.160852	0.169397	0.0109918	0.0126657	0.0373813	0.0178421	0.0202293	0.0104935	0.00694461	0.0125928	0.0135378	0.0155386	0.0122591	0.0388188	0.142743	0.189083	0.208779	0.181947	0.152604	0.146885	0.214722	0.0629777	0.131825	0.00921574	0.0151514	0.0518621	0.0438282	0.0535952	0.0795208	0.0461421	0.0465975	0.00530343	0.00747979	0.0102687	0.0260046	0.0102317	0.00799269	0.075777
21	9.705	(-)-Terpinen-4-ol	0.618825	0.516493	0.154021	0.172878	0.585383	0.511942	0.411586	0.501	0.145572	0	0	0.0922593	0.119609	0.31966	0.0844462	0.107896	0.217156	0.116971	0.208392	0.245077	0.146896	0.109197	0.28931	0	0	0	0	0	0	0	0	0	0.0854903	0.123595	0.353519	0.292305	0.0332591	0.0434998	0.304818	0.360148	0.109841	0.138696	0.145073	0.235907	0.149437	0.117531	0.0307152
22	9.973	Estragole	51.657	47.9668	5.21238	4.90157	44.4783	44.9198	9.7342	9.01061	2.67264	16.6998	16.3111	0.638681	1.18368	3.29628	2.34689	3.08404	4.95148	2.1213	2.13043	2.21005	3.45457	1.38217	3.30212	11.2747	13.1477	14.3636	13.55	11.1598	10.6303	13.8567	0.82881	0.85406	1.12393	1.47599	1.79127	1.68784	0.868292	0.814215	1.35238	3.06964	4.69523	3.8468	7.74647	14.0827	6.13695	1.15309	3.20215
23	10.027	Decanal	0	0	0.0191772	0.0219782	0	0	0.0170139	0.0165524	0.0153755	0	0	0.014842	0.0184935	0.0260163	0.0651032	0.0738959	0.0365874	0.0245897	0.0251878	0.0261216	0.0148447	0.0103467	0.0288844	0.0322879	0.0281244	0	0.0272938	0.0333644	0.0309246	0	0.0115507	0.0179024	0.0161276	0.0182009	0.03293	0.0280371	0.018287	0.0193109	0.0357894	0.0351847	0.0721482	0.0931616	0.0273691	0.0386136	0.026432	0.0238868	0.0301168
24	10.901	Anethol	0.669642	0.608028	0.0259328	0.0245215	0.512817	0.514114	0.0581304	0.0522582	0.0198672	0.15282	0.136228	0.0287042	0.0268222	0.03035	0.0075845	0.0127372	0.0207747	0.00771536	0.0100697	0.011033	0.0278416	0.0232674	0.0296194	0.0919777	0.11185	0.127287	0.113531	0.0946781	0.08854	0	0	0	0	0	0.0162968	0.0143594	0.00597944	0.00800331	0.0208287	0.0353074	0.0269288	0.0231213	0.0540611	0.107886	0.0290907	0	0.0182314
25	11.261	1-Undecene, 5-methyl-	0.0591066	0.056104	0.0100064	0	0.0440743	0.0403494	0.00677687	0.0072418	0.0064701	0.0153128	0.0152439	0.00979001	0.0101305	0	0.0207969	0.0220336	0.00863462	0	0.00951734	0.00987106	0.00762973	0	0	0.0145397	0.0197419	0.022302	0.0188135	0.0166167	0.0152415	0.020566	0.0087892	0.0105292	0.00879965	0.0122875	0.00695476	0.00588418	0.00537773	0.00710539	0	0.00906834	0.026247	0.0366543	0.0134436	0.0168795	0	0	0.0256885
26	11.617	Anethol	0.344013	0.326908	0.0872114	0.101071	0.291038	0.294284	0.0416455	0.0617419	0.0328831	0.0907507	0.0865016	0.015298	0.0162513	0.0149083	0.0188979	0.0182194	0.03527	0.0196945	0.0556674	0.0611224	0.025082	0.0225097	0.0158145	0.0456973	0.0544755	0.0632644	0.0581622	0.0511687	0.0485517	0.0630362	0	0	0	0	0.0071466	0.00827667	0	0	0.00847492	0.014329	0.0284847	0.0373154	0.048145	0.0810572	0.0514529	0.033128	0.0389662
27	11.866	Bornyl acetate	0.0309686	0.0328861	0.0254329	0.0305685	0.0469599	0.0474441	0.0221163	0.0289528	0.0454121	0.0164787	0.0200106	0.0374439	0.0431959	0.10979	0.0709207	0.0716464	0.0597071	0.0360851	0.0120364	0.0142138	0.0226529	0.0162842	0.107997	0.0207815	0.0245605	0.0217704	0.0205272	0.0236653	0.022267	0.0263883	0.0286544	0.0517611	0.0455098	0.0631603	0.247486	0.228353	0.0289048	0.051775	0.114231	0.126982	0.0457829	0.080821	0.0420541	0.0605913	0.0751295	0.0679502	0.0419529
28	13.676	δ-elemene	0.20874	0.246937	0.0915447	0.107321	0.110677	0.111536	0.324171	0.373013	0.0446259	0.209567	0.193772	0.082544	0.089959	0.029251	0.172064	0.150905	0.181311	0.117325	0.221964	0.235976	0.06073	0.0489677	0.0333227	0.101008	0.124549	0.133799	0.126291	0.122891	0.116118	0.146597	0.0832989	0.0859679	0.0125576	0.0204017	0.0109556	0	0.0511413	0.0769765	0.0181208	0.0196328	0.0511362	0.0607427	0.0426195	0.0555994	0.0156382	0.0114434	0.0850791
29	14.11	α-Cubebene	0.0215291	0.0198151	0.0222484	0.0292022	0.0150169	0.0162122	0	0	0	0	0	0.0188592	0.0212488	0.0321961	0	0	0.0371728	0.0216838	0.0354308	0.0395832	0	0	0.0323058	0	0	0	0	0	0	0.0128725	0.0269967	0.0293115	0	0	0.0345908	0.0315397	0.0111914	0.0249813	0.0266981	0.0291676	0.0122986	0.0178221	0.00843658	0.0185067	0	0	0
30	14.298	α-Longipinene	0.311187	0.278745	0.126313	0.149354	0.178131	0.178908	0.170508	0.196143	0.289984	0.298499	0.271906	0.197701	0.208652	0.0342684	0.408311	0.429471	0.210263	0.13352	0.374094	0.415385	0.348247	0.281245	0.0690675	0.173197	0.231806	0.234317	0.220355	0.212115	0.199612	0.271916	0.138081	0.12676	0.0609647	0.0775928	0.0546789	0.0230094	0.0237357	0.049955	0.028007	0.0544473	0.0797025	0.0789177	0.0956267	0.146653	0.0489981	0.0174953	0.0498602
31	14.749	Methyleugenol	2.41513	2.73088	4.3133	5.1458	2.03662	1.95236	14.321	15.9145	2.58902	0.158074	0.218283	0.916591	0.924053	0.3349	0.757412	0.238617	4.53931	3.09565	6.29469	6.55474	1.66294	1.79476	0.425239	4.49577	5.09518	5.99986	5.48268	4.8549	4.55812	5.61729	9.4959	12.3203	2.46317	2.96363	0.484681	0.141994	0.590816	0.567312	0.746996	0.995449	0.869633	1.16058	2.39489	2.48097	0.508106	0.774066	15.287
32	14.904	Ylangene	0.0906678	0.0823246	0	0	0.0476474	0.0499545	0	0	0.0471987	0.053129	0.048266	0.0345264	0.0441472	0.0458275	0.116008	0.0906853	0.0659792	0.0377261	0.0732835	0.08841	0.059184	0.0500126	0.0445659	0.0405006	0.0430355	0.0466729	0.0426588	0.0478874	0.044521	0.0523892	0.0234675	0	0	0.0267351	0.0707533	0.0678764	0	0.0420527	0.0342659	0.0346927	0.0255137	0.0332396	0.0308478	0.0475742	0.0258711	0	0
33	15.059	(+)-Cycloisosativene	0.945588	0.857019	0.0193368	0	0.452825	0.458539	0.435554	0.505882	0.670914	0.525485	0.49937	0.756956	0.81699	0.35409	1.7138	2.01164	0.717998	0.477997	1.00304	1.1451	0.899259	0.738976	0.487934	0.579246	0.746679	0.746423	0.705906	0.727387	0.693325	0.889775	0.480603	0.484377	0.265204	0.332535	0.479877	0.399101	0.176102	0.366867	0.315109	0.386402	0.316545	0.374446	0.375643	0.588083	0.237694	0.119726	0.158175
34	15.207	α-cedrene	0.0397725	0.0377649	0.464067	0.564452	0	0	0.0365074	0.0396239	0.101812	0.0329312	0.0295495	0	0.013286	0.0115627	0.141892	0.150992	0.0268955	0	0.0335481	0.0356892	0.057165	0.467647	0.0107258	0.0365505	0.0364889	0.0447411	0.0365209	0.0341518	0.0317398	0.0411319	0	0	0.0305066	0.034432	0	0	0.0226318	0.0276876	0	0	0.0445922	0.0782812	0.0409624	0	0	0.029217	0.0415876
35	15.507	β-Elemene	1.076	1.09572	0.615899	0.749405	0.747491	0.76622	1.10096	1.23751	0.411495	1.14347	1.09327	0.794731	0.86109	0.910585	0.469307	0.4533	1.14582	0.745299	1.35015	1.47707	0.496649	0	0.978295	0.723073	0.925205	0.961135	0.909717	0.946479	0.901074	1.11327	0.521429	0.505567	0.175469	0.213132	0.338432	0.328469	0.684549	0.914117	0.812137	0.842505	0.350198	0.443243	0.326789	0.51482	0.257533	0.194566	0.462971
36	16.302	(+)-Longifolene	0.165743	0.16633	0.0663273	0.0773941	0.0951876	0.0894328	0.0646345	0.080151	0.0849358	0.111043	0.104141	0.0911785	0.0900229	0	0.0257273	0.0261315	0.084046	0.0513809	0.154733	0.169264	0.111999	0.102485	0	0.0964815	0.120856	0.121503	0.116823	0.119596	0.115427	0.137178	0.0698908	0.0667128	0.0528909	0.0625063	0.0519994	0.0481693	0	0	0	0.014748	0.0427183	0.0356037	0.0588828	0.0776214	0.0171201	0	0
37	16.473	α-Gurjunene	0.0558048	0.0563444	0.30973	0.370746	0.113125	0.115512	0.0787847	0.0957633	0.104033	0.114047	0.105061	0	0	0	0.192433	0.215627	0.127651	0.0765664	0.142542	0.170628	0.119849	0.0898679	0	0.10863	0.148431	0.132911	0.135538	0.153897	0.147042	0.187882	0.104003	0.104411	0.0547473	0.0577529	0.0828595	0.0740736	0	0	0	0	0.0301488	0.0505412	0.0471328	0.0664268	0.0843189	0.0485342	0.0311207
38	16.588	β-Cedrene	0.0855399	0.0740423	0.217863	0.233913	0.166832	0.171994	0	0	0.653027	0.245965	0.226251	1.00869	1.0399	0.795096	0.194118	0.227309	0.202315	0.140282	0.148664	0.15313	0.307712	0.273744	0.824328	0.195122	0.272658	0.252126	0.22794	0.29714	0.266954	0.348562	0.215757	0.220015	0.0927213	0.0956037	0.107511	0.129082	0.418373	0.587956	0.58553	0.603609	0.130885	0.212022	0.227573	0.362945	0.0980427	0.170673	0.16355
39	16.908	cis-methylisoeugenol	5.61729	6.6454	5.4739	6.43471	8.74557	8.54649	25.1828	28.3995	6.01495	7.93748	8.50225	6.60265	7.03558	15.0196	1.26496	1.25464	27.7437	19.8592	4.43175	4.71071	3.35834	3.48518	16.4521	6.41795	7.2624	7.92462	7.45259	7.17102	6.90181	8.27636	8.82815	10.864	5.5321	6.25436	3.00933	3.1446	10.3279	13.9991	26.8235	30.306	6.76673	9.1076	10.4527	14.7848	6.5107	5.5769	9.29855
40	17.184	Germacrene D	0.275985	0.260359	0.0794661	0.0699429	0	0.296889	0.0963521	0.128259	0.0369112	0.492534	0.48278	0.108741	0.15454	0.111259	0.0729839	0.0661368	0.25831	0.186793	0.246175	0.28061	0.1569	0.142299	0.115697	0.103437	0.121995	0.120293	0.122737	0.128575	0.112353	0.155268	0.135128	0.155155	0.0864183	0.12473	0.100087	0.145482	0.156353	0.246334	0.0366197	0.141704	0.111419	0.173583	0.105832	0.160563	0.167276	0.104955	0.152145
41	17.411	Calarene	0.333713	0.301826	1.27018	1.57637	0.819719	0.859191	0.394657	0.514229	0.859948	1.73901	1.60405	1.06909	1.135	1.81761	0.376806	0.433698	1.20035	0.795026	0.78363	0.865868	0.554254	0.465698	1.80523	0.54908	0.660538	0.616373	0.602983	0.744194	0.721437	0.869276	1.21247	1.32189	0.922451	0.953285	1.13777	1.08782	1.08739	1.59564	1.47379	1.49019	0.656788	1.02778	0.775126	1.19417	1.20238	1.13193	0.693436
42	17.669	(-)-Alloaromadendrene	0.0717065	0.0798264	0.0360382	0.0354234	0.116703	0.0997194	0.0344607	0.0480034	0.0302434	0.0328373	0.0263741	0.0234995	0.0238712	0.0630634	0.0751459	0.0746225	0.061425	0.03953	0.0614567	0.063277	0	0.0200829	0.0621649	0.0501008	0.0658948	0.0628384	0.0609441	0.074257	0.0623868	0.0847624	0.063003	0.0594865	0.0225552	0.0293509	0.0714335	0.0782544	0.0142429	0.0346429	0.0382393	0.0471318	0.0213291	0.0374526	0.0245207	0.0391463	0.0279944	0	0
43	17.825	β-Guaiene	0	0.0330705	0.135659	0.154223	0.0413576	0	0.0325582	0.0455869	0.0572854	0.0366151	0.028454	0.0952367	0.0994498	0.0775808	0.223367	0.236135	0.0550535	0.0344112	0.0591989	0.0607904	0.0652519	0.0482502	0.079569	0	0	0	0	0	0	0	0	0	0.0222501	0.0277804	0.0736386	0.0853928	0.0264695	0.0426488	0.0658141	0.0785355	0	0.0261485	0.032804	0.0509665	0.0252678	0	0
44	18.015	Caryophyllene	0.263553	0.263845	0.27306	0.330457	0.34486	0.372753	0.224907	0.255392	0.455683	0.420487	0.387927	0.431374	0.448351	0.474885	0	0	0.525283	0.350005	0.644196	0.691774	0.336093	0.295778	0.478683	0.30393	0.379473	0.405396	0.37621	0.388092	0.360839	0.455667	0.349153	0.363128	0.166944	0.193569	0.252436	0.258512	0.376225	0.567922	0.481109	0.485233	0.206968	0.298336	0.300698	0.43509	0.162766	0.156401	0.175697
45	18.286	Isocaryophillene	0.343632	0.339016	0.223754	0.268249	0.470085	0.498993	0.160824	0.1844	0.550031	0.63192	0.590996	0.766769	0.793044	0.61176	0.100481	0.128496	0.458404	0.305235	0.63244	0.701082	0.269698	0.24585	0.5982	0.293511	0.353478	0.367314	0.34084	0.34384	0.324398	0.393805	0.0906968	0.0969296	0.17532	0.190416	0.200432	0.22394	0.404882	0.563124	0.583409	0.566062	0.231966	0.346294	0.319181	0.463814	0.152107	0.158472	0.28933
46	18.724	trans-methylisoeugenol	0.546886	0.655227	0.370129	0.464996	0.621028	0.622379	1.013	1.13713	0.444483	2.48687	2.5108	0.318489	0.328903	0.748878	0.532333	0.512929	1.08184	0.793832	1.25471	1.38999	0.313709	0.325239	0.766569	0.449997	0.516056	0.550182	0.520638	0.513332	0.487382	0.597735	1.38211	1.58476	0.579683	0.722625	0.149408	0.12816	0.645783	0.819212	1.33533	1.49203	1.25872	1.58503	0.786085	1.19066	0.349443	0.346798	3.09896
47	18.865	Acoradien	0.244251	0.21822	0.151008	0.207174	0.0610512	0.0546789	0.0851168	0.0955649	0.134936	0.018516	0.0156743	0.192611	0.188432	0.0464643	0.0721976	0.0737952	0	0	0.0822448	0.0830466	0.111105	0.100576	0.0262537	0.283486	0.339397	0.343719	0.334175	0.379487	0.355612	0.433117	0.165555	0.174792	0	0.0462095	0.216513	0.211199	0.076238	0	0	0	0.0409289	0.00931202	0.0644381	0.0978968	0	0	0.0389943
48	19.271	α-amorphene	0.469357	0.396868	0.241504	0.363452	0.410886	0.459163	0.137857	0.145205	0.298272	0.234365	0.230294	0.451781	0.466926	0.688668	0.279037	0.286784	0.504874	0.334952	0.556704	0.617544	0.129999	0.126379	0.611639	0.210602	0.262779	0.277887	0.261077	0.274032	0.256092	0.319316	0.519269	0.526962	0.142831	0.163583	0.455923	0.441316	0.290125	0.600917	0.720178	0.707742	0.158963	0.227658	0.259504	0.415471	0.145687	0.0958662	0.130735
49	19.741	Shyobunone	1.49793	1.26344	0.686074	0.865771	1.43381	1.51012	0.404456	0.436616	0.987087	0.487937	0.595796	2.10605	2.24207	6.00778	0.127971	0.135587	1.93301	1.36804	1.27092	0.996534	0.675939	0.537	6.03772	0.274594	0.250497	0.213154	0.242152	0.269697	0.258193	0.250172	0.530124	0.593204	0.766952	0.97647	3.24793	3.29168	3.73804	6.20426	6.44595	6.57579	1.06841	1.67821	1.22112	1.75882	1.11013	0.844713	0.647921
50	19.946	Eremophilene	1.43619	1.42208	0.371632	0.467656	1.14716	1.25291	0.188566	0.19001	0.136459	0.657591	0.59407	0.189041	0.189351	0.246838	0.138707	0.150611	0.168284	0.113906	0.251947	0.263331	0.21647	0.183395	0.148538	0.513013	0.610258	0.602393	0.576631	0.712109	0.679105	0.822848	0.101608	0.0919448	0.0875882	0.0967372	0.206527	0.22648	0.323965	0.714875	0.300525	0.270887	0.158898	0.20062	0.290379	0.508909	0.118825	0.038808	0.0784839
51	20.139	γ.-Gurjunene	1.21756	1.16772	0.437021	0.549759	3.41604	3.94246	0.721516	0.721441	0.587907	0.560662	0.553988	0.801081	0.798602	0.923947	0.490946	0.469699	1.12198	0.780012	1.5888	1.7277	0.902654	0.840059	0.723808	0.639096	0.742178	0.720772	0.703562	0.805335	0.762161	0.923029	0.841889	0.930163	0.413574	0.476108	0.762507	0.706684	0.421221	0.907048	0.869647	0.867483	0.413118	0.548134	0.601572	0.865724	0.393511	0.28018	0.389418
52	20.512	(+)-Ledene	4.71875	4.87978	1.28434	1.64962	3.49287	4.0178	0.510164	0.540383	0.783612	2.23625	2.0955	0.639179	0.688311	2.37266	0.404883	0.440442	2.43809	1.1435	1.81211	1.87946	0.587827	0.554279	1.81149	1.66461	1.97241	1.93283	1.84283	2.16169	2.06113	2.49372	0.86189	0.989051	0.650676	0.753072	1.49857	1.48977	1.68461	3.11587	2.38624	2.28579	0.943045	1.33564	1.27777	2.00758	0.655341	0.422518	0.580999
53	20.973	Isoshyobunone	3.34905	3.40289	1.41892	1.69752	3.2911	3.51077	0.641936	0.773656	1.99382	0.73871	0.809057	5.60005	6.03275	17.7356	0.381947	0.360438	4.67398	3.16999	2.08176	2.26602	1.73316	1.50856	16.6819	0.449651	0.503087	0.366066	0.319995	0.366572	0.352318	0.407594	1.03352	1.42604	2.15493	2.83964	9.68706	9.78496	12.0057	20.0308	18.3869	19.6432	3.01974	4.64837	3.2314	4.94269	3.02582	2.57504	1.40806
54	21.101	NI	1.03802	1.05188	0.403649	0.481301	0.837537	0.954093	1.04875	1.10723	0.521637	0.938707	0.858262	0.291932	0.277494	0	0.289888	0.236844	0.698558	0.492279	0.753447	0.840967	0.824956	0.744433	0	0.643644	0.753968	0.764009	0.721931	0.813375	0.785059	0.929772	0.730685	0.812836	0.377421	0.405919	0	0	0.00114221	0	0	0	0.332564	0.456543	0.312262	0.413852	0.271598	0.198627	0.138317
55	21.259	alpha.-Gurjunene	0.661286	0.634668	0	0	0.813235	0.972494	0	0	0.157041	0.22356	0.201543	0.185327	0.191717	0.704569	0.113337	0.121035	0.332503	0.23593	0.451203	0.500843	0.47266	0.45959	0.0445664	0.371641	0.432388	0.445147	0.406236	0.417762	0.401537	0.489347	1.08843	1.21876	0.15781	0.178693	1.07338	0.941629	0.012205	0.00544161	0	0.015526	0.211123	0.329668	0.152415	0.223735	0.152583	0.148606	0.166778
56	21.437	γ-Cadinene	1.41914	1.4787	0.678353	0.861165	1.29762	1.46424	0.260788	0.270889	0.250751	0.291583	0.247721	0.364864	0.38852	1.53685	0.363089	0.374059	1.21841	0.816986	1.5245	1.69098	0.106473	0.127399	0.741147	0.0993243	0.1089	0.108921	0.119973	0.0854829	0.0684498	0.0718048	1.05918	1.11907	0.266679	0.351707	1.47249	1.44456	0.530071	1.7106	1.60591	1.56039	0.364377	0.483511	0.692438	1.01727	0.275756	0.13923	0.1665
57	22.046	δ-Cadinene	3.76396	4.03423	3.41943	4.4209	5.04117	5.66474	1.63844	1.7337	3.65404	1.61556	1.57191	4.54193	4.70892	10.1102	1.13354	1.17636	6.077	4.15248	6.10209	6.78426	1.32733	1.28848	8.3854	2.34017	2.7408	2.87812	2.67188	2.83956	2.691	3.27909	5.79717	6.80447	1.75095	2.158	6.84387	6.64953	3.45723	7.42881	10.5614	10.8737	2.07148	2.95699	3.31003	4.83921	1.99	1.37633	1.337
58	22.549	NI	0.229026	0.227654	0.0984622	0.136888	0.187528	0.225001	0.218013	0.230888	0.157859	0.956637	0.876933	0.11001	0.11708	1.1489	0.491866	0.474401	0.37325	0.167268	0.365143	0.420377	0.124226	0.0915692	0.557242	0.228686	0.278323	0.263211	0.260924	0.308405	0.2957	0.346422	0.230365	0.249144	0.0856285	0.0989067	0	0.108712	0.261764	0.836644	0	0	0	0	0	0.11542	0	0	0.166081
59	22.879	Calacorene	0.479168	0.502266	0.236722	0.438359	1.09351	1.37703	0.0968876	0.101715	2.99055	0.118814	0.114487	3.55674	3.59418	4.97602	0.0835447	0.083797	0.689512	0.421819	0.0787063	0.0839532	0.288157	0.315778	4.61044	0.049233	0.080617	0.0720783	0.0679578	0.068995	0.0633694	0.0962154	0.303987	0.460347	1.17078	1.51616	9.19339	9.34707	1.22662	2.81225	5.83097	5.9535	1.16166	1.88443	1.56746	2.58208	1.02719	0.654961	0
60	23.223	Elemol	0.0787304	0.083875	0.166868	0.208326	0.110248	0.393644	0.25621	0.283702	0.0586432	0.153439	0.140994	0.0674153	0.082297	0.280536	0	0	0.140037	0.0950704	0.224379	0.233504	0.0351468	0.0387328	0.126862	0.13738	0.160879	0.159848	0.155549	0.154727	0.14893	0.180218	0.27163	0.23636	0	0	0.0127519	0.00938566	0	0.186004	0.245701	0.278969	0	0	0	0.0434751	0	0	0.0778727
61	23.728	γ-Asarone	1.03568	1.39824	4.12382	3.06696	1.83369	1.94053	11.0871	13.2823	3.14127	1.67841	1.77391	2.2409	2.21184	0.769627	5.11807	4.36742	1.96466	1.86408	2.05128	1.85297	2.32598	2.89718	0.637697	7.11973	7.79428	8.21972	8.00936	7.29879	6.91932	7.78822	33.1248	42.3238	10.3715	10.0714	1.35833	1.03895	1.09304	1.97861	0.917168	1.3228	3.05841	3.07451	6.51459	7.72056	2.56708	2.09092	1.77501
62	24.384	Germacrene B	1.13074	1.12723	0.224834	0.28784	1.09613	1.25895	1.60835	1.78254	1.79972	1.92588	1.95052	0.609343	0.605754	0.589881	0	0	2.59251	1.81577	4.79643	5.31372	0.541754	0.586459	0.599187	0.429967	0.492254	0.505201	0.485046	0.559513	0.53613	0.625858	0.454405	0.462143	0.436027	0.538431	0.181066	0.206906	0.597828	0.510945	0.577926	0.55909	0.863719	1.32651	0.821278	1.10232	0.251312	0.190059	0.750786
63	24.792	NI	0.166272	0.220486	1.03839	1.30784	0.179484	0.224994	0.659886	0.729647	0.365297	0.0290669	0	0.773355	0.766093	0	0.0714062	0.0600577	0.195229	0.130296	0.421617	0.462544	0.47738	0.543363	0	0.684141	0.82464	0.788668	0.728445	0.984775	0.923231	1.08631	0.586832	0.557339	0.117658	0.135356	0.0281831	0	0	0	0	0	0.0659379	0.0851856	0.244649	0.356661	0	0	0.151784
64	25.026	NI	0.09644	0.105639	0	0	0.231043	0.261994	0.0988201	0.101346	0	0.930227	0.846246	0.181656	0.188587	0.354088	0.366452	0.345237	0.482166	0.32163	0.651039	0.697101	0.287699	0.33679	0.409006	0.0245213	0.0710459	0.0818524	0	0.10017	0.0957134	0.103589	0.161885	0.166168	0.120594	0.135386	0.0771339	0	0.157323	0.236597	0.304556	0.301307	0.136132	0.187741	0.129092	0.171757	0.0801247	0.0605902	0.150878
65	25.393	(-)-Spathulenol	0.0304928	0.0798252	0	0	0.124957	0.136357	0	0	0.208694	0.226777	0	0.677083	0.642315	1.51354	0.545725	0.466	0	0.195141	0	0	0.141711	0.183081	1.65803	0.989479	1.11419	1.07539	1.07448	1.12623	1.06262	1.22283	2.54811	2.8288	0.262811	0.315087	1.07435	0.998553	0.231348	0.37389	1.52398	1.61524	0.0933371	0.228532	0.0538471	0.34822	0.282019	0.228073	0.373082
66	28.767	β-Asarone	16.0078	22.2254	85.5919	114.942	32.6661	29.9266	56.8587	69.509	69.7544	75.4154	81.3796	85.9427	70.3508	31.1283	135.151	117.328	85.175	88.1618	78.1277	64.9174	91.562	103.7	39.3982	82.5403	88.6395	89.7351	89.9973	86.8853	83.5372	89.2876	52.8174	66.583	94.8489	87.542	45.4802	50.1593	53.6327	72.44	32.3107	37.5459	86.5192	80.443	78.3582	90.8758	103.009	99.1508	80.9285
67	29.507	cis-Calamenene	0	0	0.118777	0	0	0	0.0203069	0	1.09532	0.0597489	0	2.47807	2.37633	3.67809	0.0886705	0.0587178	0.83955	0.602156	0	0	0.116751	0.20889	3.71774	0.010905	0.217437	0.151382	0.167414	0	0	0	0.105695	0.161865	1.15861	1.21455	5.37074	5.04675	1.74519	3.19583	5.08226	4.97986	1.31026	1.99558	1.59262	2.55158	1.16637	0.872491	0.146359
68	30.037	Dehydroxy-isocalamendiol	1.13899	1.50524	1.12803	1.42123	2.85876	3.19824	0.393234	0.46056	1.12151	0.408699	0.4822	1.67209	1.58953	4.24002	0.220031	0.167686	0.57784	0.459244	0.851474	0.856637	0.30063	0.341399	4.34792	0.0153085	0.186437	0.16944	0.185787	0	0	0.171921	0	0.496226	0.619427	0.688862	3.47298	3.40596	1.03201	1.7441	4.01364	4.33516	0.67077	1.31496	1.11464	1.55921	0.460344	0.344767	0.22785
69	30.292	Isospathulenol	0	0	0.07589	0.0897405	0.208703	0.215507	0.0674665	0.082187	0.0382722	0	0.12843	0	0.0466415	0.144492	0.595621	0.385138	0	0.0344913	0.187205	0.126532	0.0356434	0.131415	0.270925	0.0741121	0.107678	0.0903505	0.0921674	0.100475	0.0907802	0.106455	0.159884	0.175705	0.0648366	0	0.342228	0.335926	0.0590003	0.132902	0.138652	0.146352	0.279315	0.264446	0.0851609	0.10097	0	0	0
70	30.787	α-Muurolol,epi-	0.570858	0.894624	1.40841	1.86999	0.950293	1.00444	0.629532	0.643613	0.519148	0.593993	0.619134	0.984379	0.835324	0.872078	0.44614	0.420253	1.94107	1.61905	2.98968	2.95407	0.280949	0.364257	1.49871	0.923926	1.10996	1.11613	1.14155	1.13598	1.10027	1.3081	2.62036	3.03107	0.433097	0.485267	1.16503	0.578916	0.802992	0.907102	1.28242	1.44645	0.513957	0.606126	1.0296	1.3051	0.205765	0.150088	0.231415
71	30.95	Cubenol	0.0687454	0.100859	0.377417	0.472598	0.13671	0.189289	0.123812	0.135162	0.246352	0.150161	0.175186	0.44963	0.368773	0.464662	0.125079	0.115341	0.461216	0.365726	0.720917	0.765243	0.222424	0.16282	0.479203	0.191672	0.278523	0.234353	0.295873	0.315099	0.319199	0.356011	0.700965	0.578042	0.0947579	0.112443	0.313579	0.312676	0.166697	0.290651	0.379334	0.428959	0.104157	0.121237	0.19612	0.23093	0	0	0.0704552
72	31.399	α-Cadinol	0.620271	0.930912	2.26812	3.03781	0.969578	0.955062	1.15519	1.19281	0.722531	1.08035	1.13462	1.03361	0.802268	1.71623	0.567159	0.513129	3.06392	2.83224	4.79332	4.49469	0.458332	0.627908	1.94295	1.64361	1.9142	1.92672	1.96866	1.92777	1.89485	2.21263	4.62283	5.5778	0.67555	0.707002	1.52002	1.73784	1.0862	1.65375	1.37762	1.7163	0.743375	0.738871	1.43324	1.71085	0.345309	0.293211	0.647022
73	31.841	α-Asarone	1.9669	2.75053	2.75469	4.10735	3.35859	3.23546	1.17845	1.31708	3.78296	4.17777	4.34801	4.5927	3.634	4.57473	8.54112	6.42378	1.70197	2.16696	1.49292	1.19065	2.01123	2.51501	5.1533	1.83742	1.91682	1.69867	1.68432	1.99929	1.9478	2.13837	2.23118	2.31297	7.6163	7.33874	4.27104	4.71817	3.42403	5.55781	4.20342	5.12118	18.0915	14.6968	5.23423	8.13178	5.59525	6.5643	19.3047
74	32.07	Spiro[4.5]dec-6-en-8-one, 1,7-dimethyl-4-(1-methylethyl)-	0.205327	0.284973	1.08752	1.45858	0.15025	0.162448	0.377918	0.408553	0.867218	0.129226	0.163521	0.605283	0.507772	0.690372	0.0787975	0.0722965	0.114444	0.0966034	0.179525	0.174356	1.42738	1.92791	0.758257	0.842666	0.953153	1.08675	1.10011	1.01284	0.988675	1.15077	0.40578	0.23707	0.203363	0.232282	0.811911	0.884103	0.0404542	0	0.669537	0.783975	0.169487	0.265978	0.16463	0.304026	0.0893195	0.0840315	0.241708
75	32.366	calamusenone	3.28984	4.18518	1.0278	1.35589	1.37915	1.42176	0.609477	0.705554	4.16138	7.54425	8.1956	3.21118	2.75199	7.7961	0.955481	0.865161	4.88966	4.05513	5.01687	5.06204	8.90373	10.6798	9.33192	0.43514	0.487286	0.304307	0.296409	0.360827	0.35535	0.397866	0.63743	0.667815	5.45422	5.86064	12.5842	12.9116	0.154758	0.228069	7.1654	8.12393	4.21552	4.92837	4.71529	6.33729	4.2259	3.58184	0.806429
76	32.552	1.4-cis-1,7-acorenone	0.145467	0.231919	1.74662	2.1947	0.574253	0.596427	0.417188	0.47444	3.60754	0.890878	0.923761	5.97171	5.14213	6.27537	0.234315	0.168146	0.546247	0.481753	0.489903	0.476515	1.34851	1.84889	7.08626	1.0457	1.19353	1.11469	1.16461	1.21568	1.18955	1.36458	1.20551	1.20058	0.865935	0.898629	0.348584	0.435029	5.99138	8.91252	5.66687	6.58189	1.1966	1.47148	2.30892	3.04151	0.218337	0.242007	2.63948
77	32.752	NI	0.307492	0.400151	0.0776137	0.10874	0.127037	0.136854	0.230514	0.223269	0.322656	1.92139	1.94291	0.195319	0.128746	0.478995	0.237094	0.233657	0.468465	0.424051	0	0	0.584188	0.982777	0.503676	0.905917	1.0082	0.905936	0.927333	0.754304	0.756305	0.152363	0	0	0.80549	0.84415	1.09972	1.10035	3.80218	5.39503	0.392812	0.489241	0.373233	0.510789	0.223845	0.295989	0.208808	0.145584	0.17875
78	32.85	Carotol	0.249037	0.291673	0.639009	0.718753	0.130937	0.133328	0.137159	0.199509	0.0416755	0.26573	0.254579	0.103344	0.0265056	0.133852	0.0484868	0.0440616	0.550623	0.48836	3.81084	3.34431	0.0969164	0.182122	0.145738	0.0591981	0.0653699	0.0615089	0.0642888	0.0666197	0.0668101	0.754253	6.98718	7.95367	0	0.0910718	0.218221	0.223543	0.20671	0.332478	0.0550153	0.127392	0	0.025365	0.0178148	0.0240226	0	0	0.253433
79	33.94	NI	1.04512	1.58134	0.0937376	0.0719968	0.587841	0.578985	0.152358	0.163397	0.069345	0.950091	0.977162	0.0545848	0.0644732	0.0769117	0	0	0.0168029	0.0582493	0.0570438	0.0474126	0.0723174	0.0848385	0.157741	0.975458	1.07287	1.00476	1.05113	1.2549	1.17675	1.34164	0	0	0.103035	0.0774316	0.209284	0.184729	0	0.00423565	0.167782	0.187588	0.353725	0.31862	0.432527	0.753275	0.0767508	0.0085765	0.0425694
80	34.267	Isocalamendiol	0.522264	0.772937	3.84069	5.88902	1.13743	1.04535	0.497628	0.642345	2.49944	0.808783	0.875077	3.85671	2.82922	7.82552	0.451418	0.219854	1.07496	1.60255	2.12201	1.45651	0.783632	1.05196	10.1359	0.31159	0.351317	0.226967	0.206003	0.276596	0.261482	0.277521	0.779399	0.872282	2.34234	1.94577	4.84889	6.00788	3.22464	4.76663	6.07552	8.17829	1.74298	1.43024	2.493	3.05867	0.995734	1.14669	0.832609
[truncated: 2 more columns]
